# Supplementary material for: Negative Consequences on the Growth, Morphometry, and Community Structure of the Kelp Macrocystis pyrifera (Phaeophyceae, Ochrophyta) by a Short Pollution Pulse of Heavy Metals and PAHs
Source: Toxics. 2021 Aug 18;9(8):190. doi: 10.3390/toxics9080190 (PMC8402373; doi:10.3390/toxics9080190)
Supplement: Supplementary file 1 [file toxics-09-00190-s001.zip]

Archive with 1 entries (1 files):
- toxics-1329503-supplementary.pdf
